# Supplementary material for: Therapeutic efficacy of fecal microbiota transplantation in severe food intolerance: a case report
Source: Front Nutr. 2025 May 19;12:1594022. doi: 10.3389/fnut.2025.1594022 (PMC12127135; doi:10.3389/fnut.2025.1594022)
Supplement: Supplementary file 2 [file Table_1.xlsx]

## Sheet: Sheet1
FOOD	YEAR
	2019	2024
Peanuts	Grade3	Grade3
Milk	Grade3	Grade2
Soybeans	Grade3	Grade3
Eggs	Grade3	Grade3
Rice	Grade3	Grade2
White Soft Cheese	Grade3	Grade1
Wheat	Grade3	Grade1
Almond	Grade2	Grade3
Yogurt	Grade2	Grade0
Sunflower Seeds	Grade2	Grade2
Mustard	Grade2	Grade2
Pumpkin	Grade2	Grade1
Barley	Grade2	Grade1
Millet	Grade2	Grade1
Broccoli	Grade2	Grade1
Garlic	Grade2	Grade1
Black Walnuts	Grade2	Grade1
Goat's Milk	Grade2	Grade0
Potatoes	Grade2	Grade0
Buckwheat	Grade2	Grade0
Tomatoes	Grade2	Grade0
Cashew	Grade2	Grade3
Mixed Peas	Grade1	Grade1
Onions	Grade1	Grade1
Cheddar cheese	Grade1	Grade1
Cinnamon	Grade1	Grade1
Eggplants	Grade1	Grade0
Green Peppers	Grade1	Grade0
Parsley	Grade1	Grade0
Cabbage	Grade1	Grade0
Carrots	Grade1	Grade0
Pineapples	Grade1	Grade0
Green Beans	Grade1	Grade0
Cantaloupe	Grade1	Grade0
Rye	Grade1	Grade0
Butter	Grade1	Grade0
Honey	Grade1	Grade0
Crab	Grade1	Grade0
Shrimp	Grade1	Grade0
Cod	Grade1	Grade0
Clams	Grade1	Grade0
Sardines	Grade1	Grade0
Lobster	Grade1	Grade0
Oysters	Grade1	Grade0
Scallions	Grade1	Grade0
Lettuce	Grade1	Grade0
Cucumbers	Grade1	Grade0
Watermelon	Grade1	Grade0
Bok Choy	Grade1	Grade0
Pomelos	Grade1	Grade0
Bananas	Grade1	Grade0
Oranges	Grade1	Grade0
Chili pepper	Grade0	Grade1
Corn	Grade0	Grade1
Mangetout	Grade0	Grade1
Mushroom	Grade0	Grade1
