# Supplementary material for: Therapeutic efficacy of fecal microbiota transplantation in severe food intolerance: a case report
Source: Front Nutr. 2025 May 19;12:1594022. doi: 10.3389/fnut.2025.1594022 (PMC12127135; doi:10.3389/fnut.2025.1594022)
Supplement: Supplementary file 3 [file Table_2.xlsx]

## Sheet: Sheet1
TIME	HEIGHT	WEIGHT	BMI
2024-07-22	115	17	12.9
2024-08-07	115	17.7	13.4
2024-08-22	115	18.3	13.8
2024-09-22	116	18.75	13.9
2024-10-22	116	19	14.1
2024-11-22	116	20	14.9
2024-12-22	117	20.5	15
2025-01-22	118	21	15.1
2025-02-22	120	22	15.3
2025-03-22	120	22.2	15.4
