# Supplementary material for: Therapeutic efficacy of fecal microbiota transplantation in severe food intolerance: a case report
Source: Front Nutr. 2025 May 19;12:1594022. doi: 10.3389/fnut.2025.1594022 (PMC12127135; doi:10.3389/fnut.2025.1594022)
Supplement: Supplementary file 4 [file Table_3.xlsx]

## Sheet: Sheet1
GRADE	YEAR
	2019	2024
Grade0	38	65
Grade 1	30	16
Grade 2	15	4
Grade 3	7	5
